# Supplementary material for: Measuring Glycolytic Activity with Hyperpolarized [2H7, U-13C6] D-Glucose in the Naive Mouse Brain under Different Anesthetic Conditions
Source: Metabolites. 2021 Jun 23;11(7):413. doi: 10.3390/metabo11070413 (PMC8303162; doi:10.3390/metabo11070413)
Supplement: Supplementary file 1 [file metabolites-11-00413-s001.zip]

Archive with 1 entries (1 files):
- metabolites-1213085 SI.pdf
